# Supplementary material for: A new species of Mexicope Hooker, 1985 (Crustacea, Isopoda) — the first record of Acanthaspidiidae Menzies, 1962 from the Mediterranean Sea
Source: Biodivers Data J. 2024 May 21;12:e121508. doi: 10.3897/BDJ.12.e121508 (PMC11134053; doi:10.3897/BDJ.12.e121508)
Supplement: XML Treatment for Mexicope [file BDJ.12.e121508-treatment1.xml]

<!DOCTYPE tp:taxon-treatment
  PUBLIC "-//TaxonX//DTD Taxonomic Treatment Publishing DTD v0 20100105//EN" "tax-treatment-NSO.dtd">
<tp:taxon-treatment xmlns:tp="http://www.plazi.org/taxpub"><tp:treatment-meta><mixed-citation publication-type="journal"><person-group><name><surname>Riehl</surname><given-names>Torben</given-names></name><name><surname>Schienbein</surname><given-names>Katharina Ellen</given-names></name><name><surname>Mifsud</surname><given-names>Constantine</given-names></name></person-group><article-title>A new species of <italic><tp:taxon-name><tp:taxon-name-part taxon-name-part-type="genus" reg="Mexicope">Mexicope</tp:taxon-name-part></tp:taxon-name></italic> Hooker, 1985 (<tp:taxon-name><tp:taxon-name-part taxon-name-part-type="subphylum">Crustacea</tp:taxon-name-part></tp:taxon-name>, <tp:taxon-name><tp:taxon-name-part taxon-name-part-type="order">Isopoda</tp:taxon-name-part></tp:taxon-name>) — the first record of <tp:taxon-name><tp:taxon-name-part taxon-name-part-type="family">Acanthaspidiidae</tp:taxon-name-part></tp:taxon-name> Menzies, 1962 from the Mediterranean Sea</article-title><source>Biodivers Data J</source><day>21</day><month>05</month><year>2024</year><volume>12</volume><pub-id pub-id-type="doi">10.3897/BDJ.12.e121508</pub-id></mixed-citation></tp:treatment-meta><tp:nomenclature><tp:taxon-name>
            <object-id xmlns:xlink="http://www.w3.org/1999/xlink" content-type="arpha" xlink:type="simple">AC0032F9-B182-5647-B91F-5CFDC121EFD5</object-id>
            <tp:taxon-name-part taxon-name-part-type="genus">Mexicope</tp:taxon-name-part>
            <object-id xmlns:xlink="http://www.w3.org/1999/xlink" xlink:type="simple" object-id-type="WoRMS">https://www.marinespecies.org/aphia.php?p=taxdetails&amp;id=248964</object-id>
            <object-id xmlns:xlink="http://www.w3.org/1999/xlink" xlink:type="simple" object-id-type="GBIF">https://www.gbif.org/species/2200137</object-id>
          </tp:taxon-name><tp:taxon-authority>Hooker, 1985</tp:taxon-authority><tp:nomenclature-citation-list><tp:nomenclature-citation><tp:taxon-name>
                <tp:taxon-name-part taxon-name-part-type="genus" reg="Mexicope"/>
                <tp:taxon-name-part taxon-name-part-type="species" reg="westralia"/>
              </tp:taxon-name><comment><bold>Composition</bold>: <italic><tp:taxon-name><tp:taxon-name-part taxon-name-part-type="genus" reg="Mexicope">Mexicope</tp:taxon-name-part><tp:taxon-name-part taxon-name-part-type="species" reg="westralia">westralia</tp:taxon-name-part></tp:taxon-name></italic> Just, 2001, <italic><tp:taxon-name><tp:taxon-name-part taxon-name-part-type="genus" reg="Mexicope">Mexicope</tp:taxon-name-part><tp:taxon-name-part taxon-name-part-type="species" reg="sushara">sushara</tp:taxon-name-part></tp:taxon-name></italic> Bruce, 2004 and <italic><tp:taxon-name><tp:taxon-name-part taxon-name-part-type="genus" reg="Mexicope">Mexicope</tp:taxon-name-part><tp:taxon-name-part taxon-name-part-type="species" reg="maletensis">maletensis</tp:taxon-name-part></tp:taxon-name></italic> Riehl &amp; Schienbein, sp. nov.</comment></tp:nomenclature-citation><tp:nomenclature-citation><tp:taxon-name>
                <tp:taxon-name-part taxon-name-part-type="genus">Mexicope</tp:taxon-name-part>
                <tp:taxon-name-part taxon-name-part-type="species">kensleyi</tp:taxon-name-part>
              </tp:taxon-name><comment> Hooker, 1985<xref ref-type="bibr" rid="B11189358">Hooker 1985</xref>: pp. 261-265; figs. 5 and 6. </comment></tp:nomenclature-citation></tp:nomenclature-citation-list></tp:nomenclature><tp:treatment-sec sec-type="Description"><title>Description</title><sec sec-type="Synonymy"><title>Synonymy</title><p><italic><tp:taxon-name><tp:taxon-name-part taxon-name-part-type="genus" reg="Mexicope">Mexicope</tp:taxon-name-part></tp:taxon-name></italic> Hooker, 1985: 261. – Just (2001: 913); Bruce (2004: 2) (<xref ref-type="bibr" rid="B11189358">Hooker 1985</xref>, <xref ref-type="bibr" rid="B11189393">Just 2001</xref>, <xref ref-type="bibr" rid="B11189402">Bruce 2004</xref>).</p></sec></tp:treatment-sec><tp:treatment-sec sec-type="Diagnosis"><title>Diagnosis</title><p>Cehalothorax laterally with eyestalks and developed or reduced eyes; eyestalks directed laterally or anterolaterally, with preocular spine. Pereonites 1 and 5–7 with single lateral projection; pereonites 3–4 with bifid lateral projections; pereonite 2 lateral projection single or bifid; lateral projections with apical short setae; pereonites 2–4 and 6–7 posterior projections with long setae recurving dorsally over tergites, pereonite 5 without long setae. Pereonite 7 with sternal spine. Pleotelson margins finely serrated, with spine-like, short, curved setae. Antennula length ca. 0.33 antenna length, article 1 and 2 subequal in length. Mouthparts prognathous; mandibular molar tapering or pointed with apical long setae; mandibular palp present or absent; maxilliped epipod short, reaching half way between coxobasal articulation and palp insertion. Pleopod II fringed with long setae, longest apically; stylet coiled. Uropod length equal or longer than pleotelson, peduncle and rami long and slender; rami length equal or longer than peduncle length.</p><sec sec-type="Remarks on diagnosis"><title>Remarks on diagnosis</title><p>This diagnosis has been completely revised to overcome the inconsistencies and overlaps of previous diagnoses.</p></sec></tp:treatment-sec><tp:treatment-sec sec-type="Taxon discussion"><title>Taxon discussion</title><p>A new diagnosis for <italic><tp:taxon-name><tp:taxon-name-part taxon-name-part-type="genus" reg="Mexicope">Mexicope</tp:taxon-name-part></tp:taxon-name></italic> is presented here because previous diagnoses of the genera <italic><tp:taxon-name><tp:taxon-name-part taxon-name-part-type="genus" reg="Ianthopsis">Ianthopsis</tp:taxon-name-part></tp:taxon-name></italic> and <italic><tp:taxon-name><tp:taxon-name-part taxon-name-part-type="genus" reg="Mexicope">Mexicope</tp:taxon-name-part></tp:taxon-name></italic> (<xref ref-type="bibr" rid="B11189393">Just 2001</xref>, <xref ref-type="bibr" rid="B11189402">Bruce 2004</xref>) show significant overlap in some character states leading to difficulties to differentiate between these genera and to classify the new species described here.</p><p>Character states that support classification as either <italic><tp:taxon-name><tp:taxon-name-part taxon-name-part-type="genus" reg="Ianthopsis">Ianthopsis</tp:taxon-name-part></tp:taxon-name></italic> or <italic><tp:taxon-name><tp:taxon-name-part taxon-name-part-type="genus" reg="Mexicope">Mexicope</tp:taxon-name-part></tp:taxon-name></italic> are the absence of dorsal tubercles on the cephalothorax, the presence of eyes on eyestalks, single lateral projections on pereonite 1, the absence of tergal spines or humps, a fringe of long setae laterally on the second pleopod basis which are longest apically, finely serrated pleotelson margins and uropod rami that are at least as long as the peduncle. The presence of a simple, bulge-shaped rostrum, the antennula length of 0.25 times antenna length, the absence of a triangular lobe on antenna article 6 and the short, curved, robust setae on the pleotelson on the one hand speak for a classification of the new species as <italic><tp:taxon-name><tp:taxon-name-part taxon-name-part-type="genus" reg="Ianthopsis">Ianthopsis</tp:taxon-name-part></tp:taxon-name></italic> according to the previous diagnosis.</p><p>The classification of the new species as <italic><tp:taxon-name><tp:taxon-name-part taxon-name-part-type="genus" reg="Mexicope">Mexicope</tp:taxon-name-part></tp:taxon-name></italic>, on the other hand, is supported by the presence of a pre-ocular spine, rows of elongate, simple setae on the posterolateral projections of pereonites 2–4 and 6–7, the presence of a sternal spine on pereonite 7, prognathous mouthparts, a strongly tapering, pointed mandibular molar with long apical setae, the lack of a mandibular palp, a short maxilliped epipod reaching only half way between the coxo-basal articulation and the palp articulation, a coiled pleopod II stylet and uropods that are as long as the pleotelson.</p><p>In summary, over ten, partially complex characters suggest the classification as <italic><tp:taxon-name><tp:taxon-name-part taxon-name-part-type="genus" reg="Mexicope">Mexicope</tp:taxon-name-part></tp:taxon-name></italic> as opposed to only four, relatively weak characters in favour of <italic><tp:taxon-name><tp:taxon-name-part taxon-name-part-type="genus" reg="Ianthopsis">Ianthopsis</tp:taxon-name-part></tp:taxon-name></italic> (see Table <xref ref-type="table" rid="T11189718">1</xref>).</p></tp:treatment-sec><tp:treatment-sec><!--Section generated to contain objects referenced in tp:taxon-treatment.--><table-wrap id="T11189718" position="float" orientation="portrait"><label>Table 1.</label><caption><p>Comparison of diagnostic characters of <italic><tp:taxon-name><tp:taxon-name-part taxon-name-part-type="genus" reg="Ianthopsis">Ianthopsis</tp:taxon-name-part></tp:taxon-name></italic> (<xref ref-type="bibr" rid="B11189393">Just 2001</xref>) and <italic><tp:taxon-name><tp:taxon-name-part taxon-name-part-type="genus" reg="Mexicope">Mexicope</tp:taxon-name-part></tp:taxon-name></italic> (<xref ref-type="bibr" rid="B11189393">Just 2001</xref>, <xref ref-type="bibr" rid="B11189402">Bruce 2004</xref>) with those of the new species <italic><tp:taxon-name><tp:taxon-name-part taxon-name-part-type="genus" reg="Mexicope">Mexicope</tp:taxon-name-part><tp:taxon-name-part taxon-name-part-type="species" reg="maletensis">maletensis</tp:taxon-name-part></tp:taxon-name></italic> sp. nov. Similarities/overlaps are highlighted in grey, entirely identical character states mentioned in the aforementioned diagnoses were omitted.</p></caption><table rules="all" border="1"><tbody><tr><td rowspan="1" colspan="1">
              <bold>Character</bold>
            </td><td rowspan="1" colspan="1">
              <bold>Character states <italic><tp:taxon-name><tp:taxon-name-part taxon-name-part-type="genus" reg="Ianthopsis">Ianthopsis</tp:taxon-name-part></tp:taxon-name></italic> Beddard, 1886</bold>
            </td><td rowspan="1" colspan="1">
              <bold>Character states <italic><tp:taxon-name><tp:taxon-name-part taxon-name-part-type="genus" reg="Mexicope">Mexicope</tp:taxon-name-part></tp:taxon-name></italic> Hooker, 1985</bold>
            </td><td rowspan="1" colspan="1">
              <bold>Character states <italic><tp:taxon-name><tp:taxon-name-part taxon-name-part-type="genus" reg="Mexicope">Mexicope</tp:taxon-name-part><tp:taxon-name-part taxon-name-part-type="species" reg="malitensis">malitensis</tp:taxon-name-part></tp:taxon-name></italic> sp. nov.</bold>
            </td></tr><tr><td rowspan="1" colspan="1">cephalothorax frontal projection (rostrum)</td><td rowspan="1" colspan="1">present</td><td rowspan="1" colspan="1">absent</td><td rowspan="1" colspan="1">present</td></tr><tr><td rowspan="1" colspan="1">cephalothorax rostrum shape</td><td rowspan="1" colspan="1">simple (bulge) / complex (spine-like rostrum)</td><td rowspan="1" colspan="1">spine-like rostrum in <italic><tp:taxon-name><tp:taxon-name-part taxon-name-part-type="genus" reg="Mexicope">M.</tp:taxon-name-part><tp:taxon-name-part taxon-name-part-type="species" reg="sushara">sushara</tp:taxon-name-part></tp:taxon-name></italic></td><td rowspan="1" colspan="1">simple (bulge)</td></tr><tr><td rowspan="1" colspan="1">cephalothorax dorsal tubercles presence</td><td rowspan="1" colspan="1">present / absent</td><td rowspan="1" colspan="1">present / absent</td><td rowspan="1" colspan="1">absent</td></tr><tr><td rowspan="1" colspan="1">cephalothorax eyestalks</td><td rowspan="1" colspan="1">present / absent</td><td rowspan="1" colspan="1">present</td><td rowspan="1" colspan="1">present</td></tr><tr><td rowspan="1" colspan="1">cephalothorax eyestalks shape</td><td rowspan="1" colspan="1">long stalks / low bulges</td><td rowspan="1" colspan="1">long stalks / low bulges</td><td rowspan="1" colspan="1">low bulges</td></tr><tr><td rowspan="1" colspan="1">cephalothorax eyes presence</td><td rowspan="1" colspan="1">present / absent</td><td rowspan="1" colspan="1">present</td><td rowspan="1" colspan="1">present</td></tr><tr><td rowspan="1" colspan="1">cephalon preocular spine</td><td rowspan="1" colspan="1">absent</td><td rowspan="1" colspan="1">present</td><td rowspan="1" colspan="1">present</td></tr><tr><td rowspan="1" colspan="1">pereonite 1 lateral projection</td><td rowspan="1" colspan="1">single / bifid</td><td rowspan="1" colspan="1">single</td><td rowspan="1" colspan="1">single</td></tr><tr><td rowspan="1" colspan="1">pereonite 2 lateral projection</td><td rowspan="1" colspan="1">bifid</td><td rowspan="1" colspan="1">single / bifid</td><td rowspan="1" colspan="1">single</td></tr><tr><td rowspan="1" colspan="1">pereonites 2-4, 6-7 posterolateral projections rows of elongate, simple setae</td><td rowspan="1" colspan="1">absent</td><td rowspan="1" colspan="1">present</td><td rowspan="1" colspan="1">present</td></tr><tr><td rowspan="1" colspan="1">pereonites dorsal spines/humps</td><td rowspan="1" colspan="1">present / absent</td><td rowspan="1" colspan="1">absent</td><td rowspan="1" colspan="1">absent</td></tr><tr><td rowspan="1" colspan="1">pereonite 7 sternal spine</td><td rowspan="1" colspan="1">absent</td><td rowspan="1" colspan="1">present</td><td rowspan="1" colspan="1">present</td></tr><tr><td rowspan="1" colspan="1">antenna article 6 distal triangular lobe</td><td rowspan="1" colspan="1">absent</td><td rowspan="1" colspan="1">present / absent</td><td rowspan="1" colspan="1">absent</td></tr><tr><td rowspan="1" colspan="1">mouthparts orientation</td><td rowspan="1" colspan="1">ventral / moderately prognathous</td><td rowspan="1" colspan="1">prognathous</td><td rowspan="1" colspan="1">prognathous</td></tr><tr><td rowspan="1" colspan="1">mandibular molar shape</td><td rowspan="1" colspan="1">cylindrical, triturating / rarely tapering</td><td rowspan="1" colspan="1">strongly tapering / pointed</td><td rowspan="1" colspan="1">strongly tapering / pointed</td></tr><tr><td rowspan="1" colspan="1">mandibular molar apical long setae presence</td><td rowspan="1" colspan="1">absent</td><td rowspan="1" colspan="1">present</td><td rowspan="1" colspan="1">present</td></tr><tr><td rowspan="1" colspan="1">mandibular palp presence</td><td rowspan="1" colspan="1">present</td><td rowspan="1" colspan="1">present / absent</td><td rowspan="1" colspan="1">absent</td></tr><tr><td rowspan="1" colspan="1">maxilliped epipodite length versus maxilliped basis length</td><td rowspan="1" colspan="1">long (reaching to or beyond palp articulation)</td><td rowspan="1" colspan="1">short (reaching half way to palp articulation)</td><td rowspan="1" colspan="1">short (reaching half way to palp articulation)</td></tr><tr><td rowspan="1" colspan="1">pleopod 2 stylet shape</td><td rowspan="1" colspan="1">straight</td><td rowspan="1" colspan="1">coiled</td><td rowspan="1" colspan="1">coiled</td></tr><tr><td rowspan="1" colspan="1">pleotelson setation</td><td rowspan="1" colspan="1">short curved robust setae</td><td rowspan="1" colspan="1">absent</td><td rowspan="1" colspan="1">short curved robust setae</td></tr><tr><td rowspan="1" colspan="1">uropods length versus pleotelson length</td><td rowspan="1" colspan="1">shorter than pleotelson / longer than pleotelson</td><td rowspan="1" colspan="1">as long as / longer than pleotelson</td><td rowspan="1" colspan="1">as long as pleotelson</td></tr><tr><td rowspan="1" colspan="1">uropod rami length versus peduncle length</td><td rowspan="1" colspan="1">shorter than / similar peduncle length</td><td rowspan="1" colspan="1">similar / longer than peduncle</td><td rowspan="1" colspan="1">similar / longer than peduncle</td></tr></tbody></table></table-wrap></tp:treatment-sec><ref-list><ref id="B11189358"><element-citation xmlns:xlink="http://www.w3.org/1999/xlink" publication-type="article" xlink:type="simple"><person-group person-group-type="author"><name name-style="western"><surname>Hooker</surname><given-names>A.</given-names></name></person-group><year>1985</year><article-title>New species of <tp:taxon-name><tp:taxon-name-part taxon-name-part-type="order">Isopoda</tp:taxon-name-part></tp:taxon-name> from the Florida middlegrounds (<tp:taxon-name><tp:taxon-name-part taxon-name-part-type="subphylum">Crustacea</tp:taxon-name-part></tp:taxon-name>: <tp:taxon-name><tp:taxon-name-part taxon-name-part-type="superorder">Peracarida</tp:taxon-name-part></tp:taxon-name>)</article-title><source>Proceedings of the Biological Society of Washington</source><volume>98</volume><issue>1</issue><fpage>255</fpage><lpage>280</lpage><uri xlink:type="simple">https://www.biodiversitylibrary.org/page/34648528</uri></element-citation></ref><ref id="B11189393"><element-citation xmlns:xlink="http://www.w3.org/1999/xlink" publication-type="article" xlink:type="simple"><person-group person-group-type="author"><name name-style="western"><surname>Just</surname><given-names>Jean</given-names></name></person-group><year>2001</year><article-title>New species of <italic><tp:taxon-name><tp:taxon-name-part taxon-name-part-type="genus" reg="Mexicope">Mexicope</tp:taxon-name-part></tp:taxon-name></italic>, stat. nov. and <italic><tp:taxon-name><tp:taxon-name-part taxon-name-part-type="genus" reg="Ianthopsis">Ianthopsis</tp:taxon-name-part></tp:taxon-name></italic> from Australia and a rediagnosis of <tp:taxon-name><tp:taxon-name-part taxon-name-part-type="family">Acanthaspidiidae</tp:taxon-name-part></tp:taxon-name> (<tp:taxon-name><tp:taxon-name-part taxon-name-part-type="order">Isopoda</tp:taxon-name-part></tp:taxon-name>: <tp:taxon-name><tp:taxon-name-part taxon-name-part-type="suborder">Asellota</tp:taxon-name-part></tp:taxon-name>)</article-title><source>Invertebrate Systematics</source><volume>15</volume><issue>6</issue><fpage>909</fpage><lpage>925</lpage><pub-id pub-id-type="doi">10.1071/IT00037</pub-id></element-citation></ref><ref id="B11189402"><element-citation xmlns:xlink="http://www.w3.org/1999/xlink" publication-type="article" xlink:type="simple"><person-group person-group-type="author"><name name-style="western"><surname>Bruce</surname><given-names>N. L.</given-names></name></person-group><year>2004</year><article-title><italic><tp:taxon-name><tp:taxon-name-part taxon-name-part-type="genus" reg="Mexicope">Mexicope</tp:taxon-name-part><tp:taxon-name-part taxon-name-part-type="species" reg="sushara">sushara</tp:taxon-name-part></tp:taxon-name></italic> sp. nov., the first New Zealand record of the isopod crustacean family <tp:taxon-name><tp:taxon-name-part taxon-name-part-type="family">Acanthaspidiidae</tp:taxon-name-part></tp:taxon-name> (<tp:taxon-name><tp:taxon-name-part taxon-name-part-type="suborder">Asellota</tp:taxon-name-part></tp:taxon-name>)</article-title><source>Zootaxa</source><volume>489</volume><fpage>1</fpage><lpage>11</lpage><uri xlink:type="simple">http://decapoda.nhm.org/pdfs/9978/9978.pdf</uri><pub-id pub-id-type="doi">10.11646/zootaxa.489.1.1</pub-id></element-citation></ref></ref-list></tp:taxon-treatment>
