# Supplementary material for: A new species of Mexicope Hooker, 1985 (Crustacea, Isopoda) — the first record of Acanthaspidiidae Menzies, 1962 from the Mediterranean Sea
Source: Biodivers Data J. 2024 May 21;12:e121508. doi: 10.3897/BDJ.12.e121508 (PMC11134053; doi:10.3897/BDJ.12.e121508)
Supplement: XML Treatment for Ianthopsis [file BDJ.12.e121508-treatment3.xml]

<!DOCTYPE tp:taxon-treatment
  PUBLIC "-//TaxonX//DTD Taxonomic Treatment Publishing DTD v0 20100105//EN" "tax-treatment-NSO.dtd">
<tp:taxon-treatment xmlns:tp="http://www.plazi.org/taxpub"><tp:treatment-meta><mixed-citation publication-type="journal"><person-group><name><surname>Riehl</surname><given-names>Torben</given-names></name><name><surname>Schienbein</surname><given-names>Katharina Ellen</given-names></name><name><surname>Mifsud</surname><given-names>Constantine</given-names></name></person-group><article-title>A new species of <italic><tp:taxon-name><tp:taxon-name-part taxon-name-part-type="genus" reg="Mexicope">Mexicope</tp:taxon-name-part></tp:taxon-name></italic> Hooker, 1985 (<tp:taxon-name><tp:taxon-name-part taxon-name-part-type="subphylum">Crustacea</tp:taxon-name-part></tp:taxon-name>, <tp:taxon-name><tp:taxon-name-part taxon-name-part-type="order">Isopoda</tp:taxon-name-part></tp:taxon-name>) — the first record of <tp:taxon-name><tp:taxon-name-part taxon-name-part-type="family">Acanthaspidiidae</tp:taxon-name-part></tp:taxon-name> Menzies, 1962 from the Mediterranean Sea</article-title><source>Biodivers Data J</source><day>21</day><month>05</month><year>2024</year><volume>12</volume><pub-id pub-id-type="doi">10.3897/BDJ.12.e121508</pub-id></mixed-citation></tp:treatment-meta><tp:nomenclature><tp:taxon-name>
            <object-id xmlns:xlink="http://www.w3.org/1999/xlink" content-type="arpha" xlink:type="simple">493507AF-C154-53AF-A75A-A0D99D70F189</object-id>
            <tp:taxon-name-part taxon-name-part-type="genus">Ianthopsis</tp:taxon-name-part>
            <object-id xmlns:xlink="http://www.w3.org/1999/xlink" xlink:type="simple" object-id-type="WoRMS">https://www.marinespecies.org/aphia.php?p=taxdetails&amp;id=118309</object-id>
            <object-id xmlns:xlink="http://www.w3.org/1999/xlink" xlink:type="simple" object-id-type="GBIF">https://www.gbif.org/species/2200094</object-id>
          </tp:taxon-name><tp:taxon-authority>Beddard, 1886</tp:taxon-authority><tp:nomenclature-citation-list><tp:nomenclature-citation><tp:taxon-name>
                <tp:taxon-name-part taxon-name-part-type="genus" reg="Ianthopsis"/>
                <tp:taxon-name-part taxon-name-part-type="species" reg="beddardi"/>
              </tp:taxon-name><comment><bold>Composition</bold>: <italic><tp:taxon-name><tp:taxon-name-part taxon-name-part-type="genus" reg="Ianthopsis">Ianthopsis</tp:taxon-name-part><tp:taxon-name-part taxon-name-part-type="species" reg="beddardi">beddardi</tp:taxon-name-part></tp:taxon-name></italic> Kussakin &amp; Vasina, 1982, <italic><tp:taxon-name><tp:taxon-name-part taxon-name-part-type="genus" reg="Ianthopsis">Ianthopsis</tp:taxon-name-part><tp:taxon-name-part taxon-name-part-type="species" reg="beddardi">beddardi</tp:taxon-name-part></tp:taxon-name></italic> Kussakin &amp; Vasina, 1982, <italic><tp:taxon-name><tp:taxon-name-part taxon-name-part-type="genus" reg="Ianthopsis">Ianthopsis</tp:taxon-name-part><tp:taxon-name-part taxon-name-part-type="species" reg="certus">certus</tp:taxon-name-part></tp:taxon-name></italic> Kussakin &amp; Vasina, 1982, <italic><tp:taxon-name><tp:taxon-name-part taxon-name-part-type="genus" reg="Ianthopsis">Ianthopsis</tp:taxon-name-part><tp:taxon-name-part taxon-name-part-type="species" reg="franklinae">franklinae</tp:taxon-name-part></tp:taxon-name></italic> Brandt, 1994, <italic><tp:taxon-name><tp:taxon-name-part taxon-name-part-type="genus" reg="Ianthopsis">Ianthopsis</tp:taxon-name-part><tp:taxon-name-part taxon-name-part-type="species" reg="kimblae">kimblae</tp:taxon-name-part></tp:taxon-name></italic> Brandt, 1994, <italic><tp:taxon-name><tp:taxon-name-part taxon-name-part-type="genus" reg="Ianthopsis">Ianthopsis</tp:taxon-name-part><tp:taxon-name-part taxon-name-part-type="species" reg="laevis">laevis</tp:taxon-name-part></tp:taxon-name></italic> Menzies, 1962, <italic><tp:taxon-name><tp:taxon-name-part taxon-name-part-type="genus" reg="Ianthopsis">Ianthopsis</tp:taxon-name-part><tp:taxon-name-part taxon-name-part-type="species" reg="monodi">monodi</tp:taxon-name-part></tp:taxon-name></italic> Nordenstam, 1933, <italic><tp:taxon-name><tp:taxon-name-part taxon-name-part-type="genus" reg="Ianthopsis">Ianthopsis</tp:taxon-name-part><tp:taxon-name-part taxon-name-part-type="species" reg="multispinosa">multispinosa</tp:taxon-name-part></tp:taxon-name></italic> Vanhöffen, 1914, <italic><tp:taxon-name><tp:taxon-name-part taxon-name-part-type="genus" reg="Ianthopsis">Ianthopsis</tp:taxon-name-part><tp:taxon-name-part taxon-name-part-type="species" reg="nasicornis">nasicornis</tp:taxon-name-part></tp:taxon-name></italic> Vanhöffen, 1914, <italic><tp:taxon-name><tp:taxon-name-part taxon-name-part-type="genus" reg="Ianthopsis">Ianthopsis</tp:taxon-name-part><tp:taxon-name-part taxon-name-part-type="species" reg="nodosa">nodosa</tp:taxon-name-part></tp:taxon-name></italic> Vanhöffen, 1914, <italic><tp:taxon-name><tp:taxon-name-part taxon-name-part-type="genus" reg="Ianthopsis">Ianthopsis</tp:taxon-name-part><tp:taxon-name-part taxon-name-part-type="species" reg="ruseri">ruseri</tp:taxon-name-part></tp:taxon-name></italic> Vanhöffen, 1914, <italic><tp:taxon-name><tp:taxon-name-part taxon-name-part-type="genus" reg="Ianthopsis">Ianthopsis</tp:taxon-name-part><tp:taxon-name-part taxon-name-part-type="species" reg="studeri">studeri</tp:taxon-name-part></tp:taxon-name></italic> Kussakin &amp; Vasina, 1982, <italic><tp:taxon-name><tp:taxon-name-part taxon-name-part-type="genus" reg="Ianthopsis">Ianthopsis</tp:taxon-name-part><tp:taxon-name-part taxon-name-part-type="species" reg="vanhoeffeni">vanhoeffeni</tp:taxon-name-part></tp:taxon-name></italic> Just, 2001.</comment></tp:nomenclature-citation><tp:nomenclature-citation><tp:taxon-name>
                <tp:taxon-name-part taxon-name-part-type="genus">Ianthopsis</tp:taxon-name-part>
                <tp:taxon-name-part taxon-name-part-type="species">bovalii</tp:taxon-name-part>
              </tp:taxon-name><comment> (Studer, 1884)<xref ref-type="bibr" rid="B11370511">Beddard 1886</xref>: Museum für Naturkunde, Berlin, 5499 Synonyms: <tp:taxon-name><tp:taxon-name-part taxon-name-part-type="genus">Janthe</tp:taxon-name-part><tp:taxon-name-part taxon-name-part-type="species">bovallii</tp:taxon-name-part></tp:taxon-name><xref ref-type="bibr" rid="B11370502">Studer 1884</xref>: 10-12; plate 1, figs. 2a–d. </comment></tp:nomenclature-citation></tp:nomenclature-citation-list></tp:nomenclature><tp:treatment-sec sec-type="Description"><title>Description</title><sec sec-type="Synonymy"><title>Synonymy</title><p><italic><tp:taxon-name><tp:taxon-name-part taxon-name-part-type="genus" reg="Ianthopsis">Ianthopsis</tp:taxon-name-part></tp:taxon-name></italic> Beddard, 1886: 15. – Nordenstam (1933: 180); Brandt (1994: 224); Just (2001: 918-919); <italic><tp:taxon-name><tp:taxon-name-part taxon-name-part-type="genus" reg="Janthopsis">Janthopsis</tp:taxon-name-part></tp:taxon-name></italic> Menzies (1962b: 83) (unjustified emendation) (<xref ref-type="bibr" rid="B11189472">Nordenstam 1933</xref>, <xref ref-type="bibr" rid="B11189763">Menzies 1962</xref>, <xref ref-type="bibr" rid="B11373014">Brandt 1994</xref>, <xref ref-type="bibr" rid="B11189393">Just 2001</xref>).</p></sec></tp:treatment-sec><tp:treatment-sec sec-type="Diagnosis"><title>Diagnosis</title><p>Cephalothorax pre-ocular spine present; frontal projection (rostrum) present, rostrum shape simple (bulge-shaped) to complex (spine-like rostrum); dorsal tubercles present or absent; eyestalks present or absent. If present, eyestalk shape variable, from long stalks to low bulges; exes present or absent. Pereonites dorsal (tergal) projections absent or present, variable in shape if present (hump-shaped to spine-shaped). Pereonite 1 lateral projections either single or bifid. Pereonite 2 lateral projections bifid. Pereonites 2-4, 6-7 posterolateral projections without rows of elongate, simple setae. Pereonite 7 without sternal spine. Pleotelson with short curved robust setae.</p><p>Antenna article 6 without distal triangular lobe. Mouthparts orientation ventral or moderately prognathous. Mandibular molar shape variable, cylindrical, triturating or (rarely) tapering, without apical long setae; palp present. axilliped epipodite long, reaching to or beyond palp articulation.</p><p>Pleopod 2 stylet straight. Uropod length variable, from shorter than pleotelson to longer than pleotelson; uropodal rami shorter than or peduncle length.</p></tp:treatment-sec><tp:treatment-sec sec-type="Notes"><title>Notes</title><p>Character states that were once considered diagnostic for <italic><tp:taxon-name><tp:taxon-name-part taxon-name-part-type="genus" reg="Ianthopsis">Ianthopsis</tp:taxon-name-part></tp:taxon-name></italic> became irrelevant over time with more species being described, which is expressed in the fact that "either-or" statements survived as quasi testimonies of this development in the genus diagnosis: “cephalothorax dorsal tubercules present or absent”, “eyestalks present or absent”, “eyes present or absent”, “pereonite 1 lateral projection single or bifid”, “dorsal spines or humps on pereonites present or absent” (Table 1). This made it necessary to examine both genera in detail and to critically revise their diagnoses, which we have accomplished here.</p><p>Besides strictly diagnostic (unique) character states, the revised diagnosis includes also variable characters which are diagnostic in the genus <italic><tp:taxon-name><tp:taxon-name-part taxon-name-part-type="genus" reg="Mexicope">Mexicope</tp:taxon-name-part></tp:taxon-name></italic> or the new species <italic><tp:taxon-name><tp:taxon-name-part taxon-name-part-type="genus" reg="Mexicope">Mexicope</tp:taxon-name-part><tp:taxon-name-part taxon-name-part-type="species" reg="maletensis">maletensis</tp:taxon-name-part></tp:taxon-name></italic>, sp. nov.</p></tp:treatment-sec><ref-list><ref id="B11370511"><element-citation xmlns:xlink="http://www.w3.org/1999/xlink" publication-type="article" xlink:type="simple"><person-group person-group-type="author"><name name-style="western"><surname>Beddard</surname><given-names>F. E.</given-names></name></person-group><year>1886</year><article-title>Report on the <tp:taxon-name><tp:taxon-name-part taxon-name-part-type="order">Isopoda</tp:taxon-name-part></tp:taxon-name> collected by HMS Challenger during the years 1873–76. Part 2</article-title><source>Report of the Voyage of HMS Challenger</source><volume>17</volume><fpage>1</fpage><lpage>178</lpage></element-citation></ref><ref id="B11370502"><element-citation xmlns:xlink="http://www.w3.org/1999/xlink" publication-type="article" xlink:type="simple"><person-group person-group-type="author"><name name-style="western"><surname>Studer</surname><given-names>T.</given-names></name></person-group><year>1884</year><article-title>Isopoden, gesammelt während der Reise S.M.S. Gazelle um die Erde 1874-76</article-title><source>Abhandlungen der Mathematisch-Physikalischen Klasse der Königlich Bayerischen Akademie der Wissenschaften</source><volume>14</volume></element-citation></ref><ref id="B11189472"><element-citation xmlns:xlink="http://www.w3.org/1999/xlink" publication-type="book" xlink:type="simple"><person-group person-group-type="author"><name name-style="western"><surname>Nordenstam</surname><given-names>Ake</given-names></name></person-group><year>1933</year><source>Marine <tp:taxon-name><tp:taxon-name-part taxon-name-part-type="order">Isopoda</tp:taxon-name-part></tp:taxon-name> of the families <tp:taxon-name><tp:taxon-name-part taxon-name-part-type="family">Serolidae</tp:taxon-name-part></tp:taxon-name>, <tp:taxon-name><tp:taxon-name-part taxon-name-part-type="family">Idoteidae</tp:taxon-name-part></tp:taxon-name>, <tp:taxon-name><tp:taxon-name-part taxon-name-part-type="family">Pseudidotheidae</tp:taxon-name-part></tp:taxon-name>, <tp:taxon-name><tp:taxon-name-part taxon-name-part-type="family">Arcturidae</tp:taxon-name-part></tp:taxon-name>, <tp:taxon-name><tp:taxon-name-part taxon-name-part-type="family">Parasellidae</tp:taxon-name-part></tp:taxon-name> and <tp:taxon-name><tp:taxon-name-part taxon-name-part-type="family">Stenetriidae</tp:taxon-name-part></tp:taxon-name> mainly from the South Atlantic</source><publisher-name>P. A. Norstedt &amp; Söner</publisher-name><publisher-loc>Stockholm, Swden</publisher-loc></element-citation></ref><ref id="B11189763"><element-citation xmlns:xlink="http://www.w3.org/1999/xlink" publication-type="article" xlink:type="simple"><person-group person-group-type="author"><name name-style="western"><surname>Menzies</surname><given-names>R. J.</given-names></name></person-group><year>1962</year><article-title>The isopods of abyssal depths in the Atlantic Ocean</article-title><source>Vema Research Series</source><volume>1</volume><fpage>79</fpage><lpage>206</lpage><uri xlink:type="simple">http://decapoda.nhm.org/pdfs/19789/19789.pdf</uri></element-citation></ref><ref id="B11373014"><element-citation xmlns:xlink="http://www.w3.org/1999/xlink" publication-type="article" xlink:type="simple"><person-group person-group-type="author"><name name-style="western"><surname>Brandt</surname><given-names>Angelika</given-names></name></person-group><year>1994</year><article-title><tp:taxon-name><tp:taxon-name-part taxon-name-part-type="family">Acanthaspidiidae</tp:taxon-name-part></tp:taxon-name> (<tp:taxon-name><tp:taxon-name-part taxon-name-part-type="subphylum">Crustacea</tp:taxon-name-part></tp:taxon-name>: <tp:taxon-name><tp:taxon-name-part taxon-name-part-type="order">Isopoda</tp:taxon-name-part></tp:taxon-name>) from the continental shelf and slope of south-eastern Australia with description of two new species.</article-title><source>Memoirs of the Museum of Victoria54</source><volume>54</volume><fpage>125</fpage><lpage>147</lpage><uri xlink:type="simple">https://museumsvictoria.com.au/media/4943/jmmv19945405.pdf</uri><pub-id pub-id-type="doi">10.24199/j.mmv.1994.54.05</pub-id></element-citation></ref><ref id="B11189393"><element-citation xmlns:xlink="http://www.w3.org/1999/xlink" publication-type="article" xlink:type="simple"><person-group person-group-type="author"><name name-style="western"><surname>Just</surname><given-names>Jean</given-names></name></person-group><year>2001</year><article-title>New species of <italic><tp:taxon-name><tp:taxon-name-part taxon-name-part-type="genus" reg="Mexicope">Mexicope</tp:taxon-name-part></tp:taxon-name></italic>, stat. nov. and <italic><tp:taxon-name><tp:taxon-name-part taxon-name-part-type="genus" reg="Ianthopsis">Ianthopsis</tp:taxon-name-part></tp:taxon-name></italic> from Australia and a rediagnosis of <tp:taxon-name><tp:taxon-name-part taxon-name-part-type="family">Acanthaspidiidae</tp:taxon-name-part></tp:taxon-name> (<tp:taxon-name><tp:taxon-name-part taxon-name-part-type="order">Isopoda</tp:taxon-name-part></tp:taxon-name>: <tp:taxon-name><tp:taxon-name-part taxon-name-part-type="suborder">Asellota</tp:taxon-name-part></tp:taxon-name>)</article-title><source>Invertebrate Systematics</source><volume>15</volume><issue>6</issue><fpage>909</fpage><lpage>925</lpage><pub-id pub-id-type="doi">10.1071/IT00037</pub-id></element-citation></ref></ref-list></tp:taxon-treatment>
